# Supplementary material for: MCOIN: a novel heuristic for determining transcription factor binding site motif width
Source: Algorithms Mol Biol. 2013 Jun 27;8:16. doi: 10.1186/1748-7188-8-16 (PMC3716798; doi:10.1186/1748-7188-8-16)
Supplement: Additional file 1 — Summary of experimental evidence for each TFBS sequence used in the E. coli data collection. [file 1748-7188-8-16-S1.xls]

## Sheet: Sheet1
TF NAME			DETERMINED SITE	EVIDENCE		SM	BPP	GEA	HIBSCS	BCE	IMP	AIBSCS	IGI	AS	TASES
Ada	2145612	2145624	ccggaatatgAAAGCAAAGCGCAgcgtctgaat	Gene expression analysis,Site mutation,Human inference based on similarity to consensus sequences,Binding of purified proteins
Ada	2308476	2308488	cgcaagattgTTGGTTTTTGCGTgatggtgacc	Gene expression analysis,Site mutation,Human inference based on similarity to consensus sequences,Binding of purified proteins
Ada	2308495	2308507	tcagcgaaaaAAATTAAAGCGCAagattgttgg	Gene expression analysis,Site mutation,Human inference based on similarity to consensus sequences,Binding of purified proteins
Ada	4412215	4412227	tgctggataaGAATGTTTTAGCAatctctttct	Gene expression analysis,Human inference based on similarity to consensus sequences,Binding of purified proteins
ArgR	903013	903030	aagcagaaatATTGCATAATTATTCTGTcaaaggtact	Gene expression analysis,Site mutation,Automated inference based on similarity to consensus sequences,Binding of purified proteins
ArgR	2424913	2424930	aagcatttttAATGAAAAATAATACGTCtaacggggcg	Gene expression analysis,Site mutation,Automated inference based on similarity to consensus sequences,Binding of purified proteins
ArgR	3352191	3352208	aatcaaaattACCGAAATTTCATGCATAatcacataaa	Gene expression analysis,Human inference based on similarity to consensus sequences,Binding of purified proteins
ArgR	899868	899885	aatcatgtttATTGCATATAAATTCACTtgatggcatt	Gene expression analysis,Site mutation,Automated inference based on similarity to consensus sequences,Binding of purified proteins
ArgR	3382683	3382700	aattcatctgTATGCACAATAATGTTGTatcaaccacc	Gene expression analysis,Automated inference based on similarity to consensus sequences,Human inference based on similarity to consensus sequences,Binding of purified proteins
ArgR	289557	289574	acacatataaAGTGAATTTTAATTCAATaagtggcgtt	Gene expression analysis,Site mutation,Automated inference based on similarity to consensus sequences,Binding of purified proteins
ArgR	29602	29619	acgtcatcatTGTGAATTAATATGCAAAtaaagtgagt	Gene expression analysis,Site mutation,Automated inference based on similarity to consensus sequences,Human inference based on similarity to consensus sequences,Binding of purified proteins
ArgR	3316590	3316607	actcatttatTTTGCATAAAAATTCAGTgagagcggaa	Gene expression analysis,Automated inference based on similarity to consensus sequences,Human inference based on similarity to consensus sequences,Binding of purified proteins
ArgR	3316569	3316586	ataaaagatgATTAAATGAAAACTCATTtattttgcat	Gene expression analysis,Automated inference based on similarity to consensus sequences,Human inference based on similarity to consensus sequences,Binding of purified proteins
ArgR	4476360	4476377	atccatataaATTGAATTTTAATTCATTgaggcgttag	Binding of cellular extracts,Gene expression analysis,Automated inference based on similarity to consensus sequences,Binding of purified proteins
ArgR	3316450	3316467	atgaaagtgaACTGGATATTCATTCACAtgattagcaa	Gene expression analysis,Automated inference based on similarity to consensus sequences,Human inference based on similarity to consensus sequences,Binding of purified proteins
ArgR	3316450	3316467	atgaaagtgaACTGGATATTCATTCACAtgattagcaa	Gene expression analysis,Automated inference based on similarity to consensus sequences,Human inference based on similarity to consensus sequences,Binding of purified proteins
ArgR	3316569	3316586	atgcaaaataAATGAGTTTTCATTTAATcatcttttat	Gene expression analysis,Automated inference based on similarity to consensus sequences,Human inference based on similarity to consensus sequences,Binding of purified proteins
ArgR	3316569	3316586	atgcaaaataAATGAGTTTTCATTTAATcatcttttat	Gene expression analysis,Automated inference based on similarity to consensus sequences,Human inference based on similarity to consensus sequences,Binding of purified proteins
ArgR	29623	29640	atgcaaataaAGTGAGTGAATATTCTCTggagggtgtt	Gene expression analysis,Site mutation,Automated inference based on similarity to consensus sequences,Human inference based on similarity to consensus sequences,Binding of purified proteins
ArgR	4152918	4152935	atgcagtattTATGAATAAAAATACACTaacgttgagc	Binding of cellular extracts,Gene expression analysis,Site mutation,Automated inference based on similarity to consensus sequences,Binding of purified proteins
ArgR	1830138	1830155	atgcatatggTTTGGTTATAACTCCTTGatttccagtt	Gene expression analysis,Automated inference based on similarity to consensus sequences,Binding of purified proteins
ArgR	3488233	3488250	atgcatatttTGTGGTTATAATTTCACAtttgtttatg	Automated inference based on similarity to consensus sequences,Binding of purified proteins
ArgR	1830181	1830198	attcacccacATCGCAAACGTATTCACTttatatgcac	Gene expression analysis,Automated inference based on similarity to consensus sequences,Binding of purified proteins
ArgR	3488254	3488271	attgccatttAGTGATTTTTTATGCATAttttgtggtt	Gene expression analysis,Automated inference based on similarity to consensus sequences,Human inference based on similarity to consensus sequences,Binding of purified proteins
ArgR	903034	903051	gcgctttgctTTTAACTTTTAAAGCAGAaatattgcat	Gene expression analysis,Site mutation,Binding of purified proteins
ArgR	4152918	4152935	gctcaacgttAGTGTATTTTTATTCATAaatactgcat	Binding of cellular extracts,Gene expression analysis,Site mutation,Automated inference based on similarity to consensus sequences,Binding of purified proteins
ArgR	3352170	3352187	gcttttatcaACTGCATAATCAATCAAAattaccgaaa	Gene expression analysis,Human inference based on similarity to consensus sequences,Binding of purified proteins
ArgR	3382663	3382680	gggctgactgTTTGCATAAAAATTCATCtgtatgcaca	Gene expression analysis,Automated inference based on similarity to consensus sequences,Human inference based on similarity to consensus sequences,Binding of purified proteins
ArgR	4152896	4152913	ggtcatgataGTATCAATATTCATGCAGtatttatgaa	Binding of cellular extracts,Gene expression analysis,Site mutation,Automated inference based on similarity to consensus sequences,Binding of purified proteins
ArgR	2424934	2424951	ggtgcattgaAATGCATACTTAAGCATTtttaatgaaa	Gene expression analysis,Site mutation,Binding of purified proteins
ArgR	4476381	4476398	tagacttgcaAATGAATAATCATCCATAtaaattgaat	Binding of cellular extracts,Gene expression analysis,Automated inference based on similarity to consensus sequences,Binding of purified proteins
ArgR	1830107	1830124	tccagttagcCTCCGCCGTTTATGCACTtttatcactg	Gene expression analysis,Automated inference based on similarity to consensus sequences,Binding of purified proteins
ArgR	289578	289595	tggggttgcaAATGAATAATTACACATAtaaagtgaat	Binding of cellular extracts,Gene expression analysis,Automated inference based on similarity to consensus sequences,Binding of purified proteins
ArgR	1830159	1830176	ttcactttatATGCACTTTAAATGCATAtggtttggtt	Gene expression analysis,Automated inference based on similarity to consensus sequences,Binding of purified proteins
ArgR	4152896	4152913	ttcataaataCTGCATGAATATTGATACtatcatgacc	Binding of cellular extracts,Gene expression analysis,Site mutation,Automated inference based on similarity to consensus sequences,Binding of purified proteins
ArgR	3316590	3316607	ttccgctctcACTGAATTTTTATGCAAAataaatgagt	Gene expression analysis,Automated inference based on similarity to consensus sequences,Human inference based on similarity to consensus sequences,Binding of purified proteins
ArgR	3316590	3316607	ttccgctctcACTGAATTTTTATGCAAAataaatgagt	Gene expression analysis,Automated inference based on similarity to consensus sequences,Human inference based on similarity to consensus sequences,Binding of purified proteins
ArgR	3316450	3316467	ttgctaatcaTGTGAATGAATATCCAGTtcactttcat	Gene expression analysis,Automated inference based on similarity to consensus sequences,Human inference based on similarity to consensus sequences,Binding of purified proteins
ArgR	899889	899906	tttatttcatTTAAATTATTTAATCATGtttattgcat	Gene expression analysis,Site mutation,Binding of purified proteins
CaiF	42200	42215	aaaaagaaatTTTCAATATTGTTTTAtggatcacca	Gene expression analysis,Human inference based on similarity to consensus sequences,Binding of purified proteins
CaiF	42181	42196	aacatctgacTTTCAATATTGGTGATccataaaaca	Gene expression analysis,Human inference based on similarity to consensus sequences,Binding of purified proteins
CaiF	42257	42272	taaatccaacTTTCAATATTGTTAAGttcctcacca	Gene expression analysis,Human inference based on similarity to consensus sequences,Binding of purified proteins
CaiF	42238	42253	tacgccgtgtTTTCAATATTGGTGAGgaacttaaca	Gene expression analysis,Human inference based on similarity to consensus sequences,Binding of purified proteins
CaiF	42257	42272	tggtgaggaaCTTAACAATATTGAAAgttggattta	Gene expression analysis,Human inference based on similarity to consensus sequences,Binding of purified proteins
CaiF	42200	42215	tggtgatccaTAAAACAATATTGAAAatttcttttt	Gene expression analysis,Human inference based on similarity to consensus sequences,Binding of purified proteins
CaiF	42238	42253	tgttaagttcCTCACCAATATTGAAAacacggcgta	Gene expression analysis,Human inference based on similarity to consensus sequences,Binding of purified proteins
CaiF	42181	42196	tgttttatggATCACCAATATTGAAAgtcagatgtt	Gene expression analysis,Human inference based on similarity to consensus sequences,Binding of purified proteins
CueR	816242	816260	aaatgacttcGCCTCCCGTATCTGGAAAGgtgtacatgg	Gene expression analysis,Human inference based on similarity to consensus sequences
CueR	510651	510669	aatttcttgaCCTTCCCCTTGCTGGAAGGtttaaccttt	Site mutation,Human inference based on similarity to consensus sequences,Binding of purified proteins
CueR	137011	137029	tgcggcttgaCCTTCCCGTAAGGGGAAGGactatgctca	Gene expression analysis,Human inference based on similarity to consensus sequences,Binding of purified proteins
DeoR	4614686	4614701	atctcgtcttGTGTTAGAATTCTAACatacggttgc	Site mutation,Human inference based on similarity to consensus sequences
DeoR	4614985	4615000	attgttttctGCTTCCAGTGCCAGAAaatggcgctt	Site mutation,Human inference based on similarity to consensus sequences
DeoR	431469	431484	cccgtcatttTGTTACTCTGCTTACAtcacctggat	Binding of cellular extracts,Gene expression analysis
DeoR	4614086	4614101	cgcgcggcaaTCCCTTCTTTTTCACAcagcaagtta	Site mutation,Human inference based on similarity to consensus sequences
DeoR	4614962	4614977	gcaggaagctGTGGGTAAGGCAGATTgttttctgct	Site mutation,Human inference based on similarity to consensus sequences
DeoR	4614406	4614421	gtagccccctTTTGTGAAAATTTTATcatgcaccgg	Site mutation,Human inference based on similarity to consensus sequences
DeoR	4615285	4615300	tgcggagtagATGTTAGAATACTAACaaactcgcaa	Site mutation,Human inference based on similarity to consensus sequences
FruR	121841	121856	aaaaatccgaATTGAACCGATTCACTtaccaatttt	Gene expression analysis,Automated inference based on similarity to consensus sequences
FruR	121841	121856	aaaaatccgaATTGAACCGATTCACTtaccaatttt	Gene expression analysis,Inferred computationally without human oversight,Automated inference based on similarity to consensus sequences
FruR	3530553	3530570	aaagttagcgTGGTGAATCGATACTTTAccggttgaat	Gene expression analysis,Site mutation,Human inference based on similarity to consensus sequences,Binding of purified proteins
FruR	1785223	1785238	aaatatatttGCTTGAACGATTCACCgtttttttca	Gene expression analysis,Inferred computationally without human oversight,Binding of purified proteins
FruR	4105453	4105470	atttggcctgACCTGAATCAATTCAGCAggaagtgatt	Binding of purified proteins
FruR	3071834	3071851	cgcttatcctAGCTGAAGCGTTTCAGTCgattaaatgt	Gene expression analysis,Site mutation,Human inference based on similarity to consensus sequences,Binding of purified proteins
FruR	3071834	3071851	cgcttatcctAGCTGAAGCGTTTCAGTCgattaaatgt	Gene expression analysis,Site mutation,Human inference based on similarity to consensus sequences,Binding of purified proteins
FruR	2507566	2507583	ctgcaattggTGCTGAAACGATAAAGTAattgtgtgac	Gene expression analysis,Human inference based on similarity to consensus sequences
FruR	2531566	2531583	gaaaagccaaAGCTGAATCGATTTTATGatttggttca	Human inference based on similarity to consensus sequences,Binding of purified proteins
FruR	2531566	2531583	gaaaagccaaAGCTGAATCGATTTTATGatttggttca	Human inference based on similarity to consensus sequences,Binding of purified proteins
FruR	1297593	1297608	gaaaagcgatGCTGAAAGGTGTCAGCtttgcaaaaa	Binding of cellular extracts,Gene expression analysis,Inferred computationally without human oversight,Site mutation
FruR	1194099	1194116	gaacgttgcgAGCTGAATCGCTTAACCTggtgatttct	Binding of purified proteins
FruR	1753500	1753517	gccaattgacTCTTGAATGGTTTCAGCActttggactg	Binding of cellular extracts,Site mutation
FruR	3770180	3770197	gtcgactggaCAGTTAACCGATTCAGTGccagatttcg	Gene expression analysis,Binding of purified proteins
FruR	3491985	3492002	taagcggggtTGCTGAATCGTTAAGGTAggcggtaata	Binding of cellular extracts,Gene expression analysis,Human inference based on similarity to consensus sequences
FruR	4213250	4213267	tgatagtcgaTCGTTAAGCGATTCAGCAccttacctca	Site mutation,Binding of purified proteins
FruR	1899989	1900004	tgtagcccttATCTGAATCGATTCGAttgtggacga	Gene expression analysis,Automated inference based on similarity to consensus sequences
FruR	1932725	1932742	ttattacactGACTGAAACGTTTTTGCCctatgagctc	Gene expression analysis,Site mutation,Human inference based on similarity to consensus sequences,Binding of purified proteins
Fur	2244977	2244995	aaaatttaacATTTGGATTGATAATTGTTatcgtttgca	Gene expression analysis,Human inference based on similarity to consensus sequences,Binding of purified proteins
Fur	2244977	2244995	aaaatttaacATTTGGATTGATAATTGTTatcgtttgca	Gene expression analysis,Human inference based on similarity to consensus sequences,Binding of purified proteins
Fur	4098737	4098755	aaagtacggcATTGATAATCATTTTCAATatcatttaat	Binding of cellular extracts,Human inference based on similarity to consensus sequences,Binding of purified proteins
Fur	621440	621458	aacatatccaAATAAGATCGATAACGATAattaatttca	Human inference based on similarity to consensus sequences,Binding of purified proteins
Fur	1986614	1986632	aagaaatagcGGTAATGCGTTTTATTCCCattcgtattt	Gene expression analysis,Human inference based on similarity to consensus sequences,Binding of purified proteins
Fur	1121943	1121966	aagtgaagccAGGCGAAATTGTCATTCCATTTACtgattaatca	Gene expression analysis,Human inference based on similarity to consensus sequences,Binding of purified proteins
Fur	3579042	3579060	aagtgcgaatGAGAATGATTATTATTGTCtcgcgatcag	Gene expression analysis,Automated inference based on similarity to consensus sequences
Fur	2798608	2798626	aatatatagcAAATAGTGGTCGAAATTACcctggatatg	Gene expression analysis,Automated inference based on similarity to consensus sequences
Fur	840868	840886	aatcgctccaAGTGATAATGCTTATCAAAattattatca	Human inference based on similarity to consensus sequences
Fur	4516310	4516328	acaattttatTTCCAATTGTAATGATAACcattctcata	Human inference based on similarity to consensus sequences,Binding of purified proteins
Fur	4603770	4603788	accaatatcaTATGATAATTTTTATCATTtgcaagccag	Human inference based on similarity to consensus sequences,Binding of purified proteins
Fur	624057	624075	agcgaccgaaAATATAAATGATAATCATTattaaagcct	Gene expression analysis,Automated inference based on similarity to consensus sequences,Human inference based on similarity to consensus sequences,Binding of purified proteins
Fur	611899	611917	agttatcaatAATATTATCAATATATTTCtgcaatcaat	Human inference based on similarity to consensus sequences,Binding of purified proteins
Fur	611886	611904	atatattgatAATATTATTGATAACTATTtgcatttgca	Gene expression analysis,Automated inference based on similarity to consensus sequences,Human inference based on similarity to consensus sequences,Binding of purified proteins
Fur	4603764	4603782	atcatatgatAATTTTTATCATTTGCAAGccagataaat	-
Fur	4603793	4603811	atcatatgatATTGGTTATCATTATCAATgaaagagatg	Gene expression analysis,Human inference based on similarity to consensus sequences,Binding of purified proteins
Fur	623954	623972	atctggttgtGGTTACAATGAAAATGAGAagcattattg	Human inference based on similarity to consensus sequences,Binding of purified proteins
Fur	167430	167448	atcttatcttTATAATAATCATTCTCGTTtacgttatca	Gene expression analysis,Human inference based on similarity to consensus sequences,Binding of purified proteins
Fur	840851	840869	atgcttatcaAAATTATTATCACTTTCACgagcactatc	Human inference based on similarity to consensus sequences
Fur	611873	611891	attattgataACTATTTGCATTTGCAATAgcgtaatggc	Gene expression analysis,Automated inference based on similarity to consensus sequences,Human inference based on similarity to consensus sequences,Binding of purified proteins
Fur	1309054	1309072	attgaatatgATTGCTATTTGCATTTAAAatcgagacct	Human inference based on similarity to consensus sequences,Binding of purified proteins
Fur	611899	611917	attgattgcaGAAATATATTGATAATATTattgataact	Human inference based on similarity to consensus sequences,Binding of purified proteins
Fur	4603764	4603782	atttatctggCTTGCAAATGATAAAAATTatcatatgat	Gene expression analysis,Human inference based on similarity to consensus sequences,Binding of purified proteins
Fur	1976296	1976314	caactattctAATGCTAATTATTTTTTACcggggcttcc	Automated inference based on similarity to consensus sequences
Fur	840860	840878	caagtgataaTGCTTATCAAAATTATTATcactttcacg	Human inference based on similarity to consensus sequences
Fur	2798608	2798626	catatccaggGTAATTTCGACCACTATTTgctatatatt	Gene expression analysis,Automated inference based on similarity to consensus sequences
Fur	4603793	4603811	catctctttcATTGATAATGATAACCAATatcatatgat	-
Fur	840861	840879	ccaagtgataATGCTTATCAAAATTATTAtcactttcac	Human inference based on similarity to consensus sequences
Fur	4514767	4514785	ccactgtaagGAAAATAATTCTTATTTCGattgtccttt	Gene expression analysis,Automated inference based on similarity to consensus sequences,Human inference based on similarity to consensus sequences,Binding of purified proteins
Fur	2510779	2510796	ccatttaaatGAATTTGATAATCATTCTcgtttggcat	Automated inference based on similarity to consensus sequences,Inferred from genetic interaction,Human inference based on similarity to consensus sequences
Fur	3272858	3272876	cccgctatttAATATTACTGATTATTTTTattgttaccg	Human inference based on similarity to consensus sequences,Binding of purified proteins
Fur	1309050	1309068	ccttattgaaTATGATTGCTATTTGCATTtaaaatcgag	Binding of cellular extracts,Human inference based on similarity to consensus sequences,Binding of purified proteins
Fur	624063	624081	cgaaaatataAATGATAATCATTATTAAAgcctttatca	Human inference based on similarity to consensus sequences,Binding of purified proteins
Fur	623945	623963	cgaatccatcAATAATGCTTCTCATTTTCattgtaacca	Gene expression analysis,Automated inference based on similarity to consensus sequences
Fur	621422	621440	cgataacgatAATTAATTTCATTATCATGgaagttcgta	Human inference based on similarity to consensus sequences,Binding of purified proteins
Fur	611880	611898	cgctattgcaAATGCAAATAGTTATCAATaatattatca	Human inference based on similarity to consensus sequences,Binding of purified proteins
Fur	4098743	4098761	cggcattgatAATCATTTTCAATATCATTtaattaacta	Human inference based on similarity to consensus sequences,Binding of purified proteins
Fur	1735655	1735673	cgtcatttatAATGATAAGTGTTTTTACCacttcccctt	Automated inference based on similarity to consensus sequences
Fur	754138	754156	ctatatgtagGTTAATTGTAATGATTTTGtgaacagcct	Gene expression analysis,Automated inference based on similarity to consensus sequences
Fur	3149449	3149467	ctctgttagcAACGGCAATCGGCCTCGTGgcagcgattc	Human inference based on similarity to consensus sequences
Fur	4514764	4514782	ctgtaaggaaAATAATTCTTATTTCGATTgtccttttta	Human inference based on similarity to consensus sequences,Binding of purified proteins
Fur	621428	621446	cttccatgatAATGAAATTAATTATCGTTatcgatctta	Gene expression analysis,Automated inference based on similarity to consensus sequences,Human inference based on similarity to consensus sequences,Binding of purified proteins
Fur	1298964	1298982	ctttattggtAATGAGAATAATTAACAATtaaagagcgt	Human inference based on similarity to consensus sequences,Binding of purified proteins
Fur	1160871	1160889	gacaaatatgAATGCGTATATTTCTCATTtgcatttaca	Automated inference based on similarity to consensus sequences
Fur	3579045	3579063	gacaagtgcgAATGAGAATGATTATTATTgtctcgcgat	Human inference based on similarity to consensus sequences,Binding of purified proteins
Fur	624060	624078	gaccgaaaatATAAATGATAATCATTATTaaagccttta	Human inference based on similarity to consensus sequences,Binding of purified proteins
Fur	3453699	3453717	gattatttttAATGTGAATTATTTCCATAcaactatagt	Human inference based on similarity to consensus sequences,Binding of purified proteins
Fur	786841	786859	gcaatataatGAGAATTATTATCATTAAAagatgatttg	Gene expression analysis,Automated inference based on similarity to consensus sequences
Fur	709931	709949	gcaattctatAATGATACGCATTATCTCAagagcaaatt	Human inference based on similarity to consensus sequences,Binding of purified proteins
Fur	709931	709949	gcaattctatAATGATACGCATTATCTCAagagcaaatt	Human inference based on similarity to consensus sequences,Binding of purified proteins
Fur	611892	611910	gcagaaatatATTGATAATATTATTGATAactatttgca	Gene expression analysis,Automated inference based on similarity to consensus sequences,Human inference based on similarity to consensus sequences,Binding of purified proteins
Fur	3150073	3150091	gcagtatgcaAATAGTAATGAGAACGACTatcaattcga	Automated inference based on similarity to consensus sequences
Fur	611873	611891	gccattacgcTATTGCAAATGCAAATAGTtatcaataat	Gene expression analysis,Automated inference based on similarity to consensus sequences,Human inference based on similarity to consensus sequences,Binding of purified proteins
Fur	3579048	3579066	gcgagacaatAATAATCATTCTCATTCGCacttgtccaa	Gene expression analysis,Automated inference based on similarity to consensus sequences,Human inference based on similarity to consensus sequences
Fur	786844	786862	gcggcaatatAATGAGAATTATTATCATTaaaagatgat	Gene expression analysis,Automated inference based on similarity to consensus sequences,Human inference based on similarity to consensus sequences,Binding of purified proteins
Fur	709937	709955	ggcgtggcaaTTCTATAATGATACGCATTatctcaagag	Human inference based on similarity to consensus sequences,Binding of purified proteins
Fur	709937	709955	ggcgtggcaaTTCTATAATGATACGCATTatctcaagag	Human inference based on similarity to consensus sequences,Binding of purified proteins
Fur	1762451	1762469	gggttgaactGATAATCATTATCACTAACatgctgttat	Gene expression analysis,Site mutation,Human inference based on similarity to consensus sequences,Binding of purified proteins
Fur	4098740	4098758	gtacggcattGATAATCATTTTCAATATCatttaattaa	Binding of cellular extracts,Gene expression analysis,Human inference based on similarity to consensus sequences
Fur	1309044	1309062	gtcttgccttATTGAATATGATTGCTATTtgcatttaaa	Automated inference based on similarity to consensus sequences,Human inference based on similarity to consensus sequences,Binding of purified proteins
Fur	1634615	1634633	gtgatatgtaGATGATAATCATTATCACTttacgggtcc	Gene expression analysis,Human inference based on similarity to consensus sequences,Binding of purified proteins
Fur	451081	451099	gttgtcactcTAATGATAATTATTTGTTAaataattgtt	Automated inference based on similarity to consensus sequences
Fur	1986632	1986650	gttttattccCATTCGTATTTTTAATAATtgaagtttat	Gene expression analysis,Human inference based on similarity to consensus sequences,Binding of purified proteins
Fur	1309094	1309112	gtttttctacTGAAATGATTATGACTTCAatgacccttg	Binding of cellular extracts
Fur	2244971	2244989	taacatttggATTGATAATTGTTATCGTTtgcattatcg	Gene expression analysis,Human inference based on similarity to consensus sequences,Binding of purified proteins
Fur	2244971	2244989	taacatttggATTGATAATTGTTATCGTTtgcattatcg	Gene expression analysis,Human inference based on similarity to consensus sequences,Binding of purified proteins
Fur	621428	621446	taagatcgatAACGATAATTAATTTCATTatcatggaag	Gene expression analysis,Automated inference based on similarity to consensus sequences,Human inference based on similarity to consensus sequences,Binding of purified proteins
Fur	1986626	1986644	taatgcgtttTATTCCCATTCGTATTTTTaataattgaa	Gene expression analysis,Human inference based on similarity to consensus sequences,Binding of purified proteins
Fur	621422	621440	tacgaacttcCATGATAATGAAATTAATTatcgttatcg	Human inference based on similarity to consensus sequences,Binding of purified proteins
Fur	4126544	4126562	tagccgttaaAATTATATGCATTATCACGccgacaggtg	Automated inference based on similarity to consensus sequences
Fur	1986620	1986638	tagcggtaatGCGTTTTATTCCCATTCGTatttttaata	Gene expression analysis,Human inference based on similarity to consensus sequences,Binding of purified proteins
Fur	624069	624087	tataaatgatAATCATTATTAAAGCCTTTatcattttgt	Human inference based on similarity to consensus sequences,Binding of purified proteins
Fur	2683815	2683833	tataagatgcATTTGAGATACATCAATTAagatgcaaaa	Author statement,Gene expression analysis,Inferred from mutant phenotype,Human inference based on similarity to consensus sequences
Fur	3538053	3538071	tattgctgatAGAAACCATTCTCATTATCattgtgttgt	Gene expression analysis,Human inference based on similarity to consensus sequences
Fur	4516303	4516321	tatttccaatTGTAATGATAACCATTCTCatattaatat	Gene expression analysis,Site mutation,Automated inference based on similarity to consensus sequences,Binding of purified proteins
Fur	4514770	4514788	tcaccactgtAAGGAAAATAATTCTTATTtcgattgtcc	Automated inference based on similarity to consensus sequences,Binding of purified proteins
Fur	1160847	1160865	tcatttgcatTTACAAACAAAATTATTCGcacactaaat	Human inference based on similarity to consensus sequences
Fur	621434	621452	tccaaataagATCGATAACGATAATTAATttcattatca	Human inference based on similarity to consensus sequences,Binding of purified proteins
Fur	621440	621458	tgaaattaatTATCGTTATCGATCTTATTtggatatgtt	Human inference based on similarity to consensus sequences,Binding of purified proteins
Fur	611880	611898	tgataatattATTGATAACTATTTGCATTtgcaatagcg	Human inference based on similarity to consensus sequences,Binding of purified proteins
Fur	624075	624093	tgataatcatTATTAAAGCCTTTATCATTttgtggagga	Human inference based on similarity to consensus sequences,Binding of purified proteins
Fur	621434	621452	tgataatgaaATTAATTATCGTTATCGATcttatttgga	Human inference based on similarity to consensus sequences,Binding of purified proteins
Fur	2244959	2244977	tgataattgtTATCGTTTGCATTATCGTTacgccgcaat	Gene expression analysis,Automated inference based on similarity to consensus sequences
Fur	2244959	2244977	tgataattgtTATCGTTTGCATTATCGTTacgccgcaat	Gene expression analysis,Automated inference based on similarity to consensus sequences
Fur	1986608	1986626	tgattaaagaAATAGCGGTAATGCGTTTTattcccattc	Gene expression analysis,Human inference based on similarity to consensus sequences,Binding of purified proteins
Fur	3150067	3150085	tgcaaatagtAATGAGAACGACTATCAATtcgacgtcgt	Human inference based on similarity to consensus sequences,Binding of purified proteins
Fur	611892	611910	tgcaaatagtTATCAATAATATTATCAATatatttctgc	Gene expression analysis,Automated inference based on similarity to consensus sequences,Human inference based on similarity to consensus sequences,Binding of purified proteins
Fur	611886	611904	tgcaaatgcaAATAGTTATCAATAATATTatcaatatat	Gene expression analysis,Automated inference based on similarity to consensus sequences,Human inference based on similarity to consensus sequences,Binding of purified proteins
Fur	623942	623960	ttacaatgaaAATGAGAAGCATTATTGATggattcgcat	Gene expression analysis,Automated inference based on similarity to consensus sequences,Human inference based on similarity to consensus sequences,Binding of purified proteins
Fur	4098731	4098749	ttacgaaaagTACGGCATTGATAATCATTttcaatatca	Binding of cellular extracts,Human inference based on similarity to consensus sequences,Binding of purified proteins
Fur	4516300	4516318	ttccaattgtAATGATAACCATTCTCATAttaatatgac	Human inference based on similarity to consensus sequences,Binding of purified proteins
Fur	3579048	3579066	ttggacaagtGCGAATGAGAATGATTATTattgtctcgc	Gene expression analysis,Automated inference based on similarity to consensus sequences,Human inference based on similarity to consensus sequences
Fur	2244965	2244983	ttggattgatAATTGTTATCGTTTGCATTatcgttacgc	Binding of cellular extracts,Human inference based on similarity to consensus sequences
Fur	1634617	1634635	ttgtgatatgTAGATGATAATCATTATCActttacgggt	Gene expression analysis,Human inference based on similarity to consensus sequences
Fur	623948	623966	ttgtggttacAATGAAAATGAGAAGCATTattgatggat	Gene expression analysis,Site mutation,Automated inference based on similarity to consensus sequences,Human inference based on similarity to consensus sequences,Binding of purified proteins
Fur	4603787	4603805	tttcattgatAATGATAACCAATATCATAtgataatttt	Human inference based on similarity to consensus sequences,Binding of purified proteins
Fur	4516306	4516324	ttttatttccAATTGTAATGATAACCATTctcatattaa	Human inference based on similarity to consensus sequences,Binding of purified proteins
Fur	4221673	4221691	ttttctgtatCGTGGAAATCATTTTCATTtttattgtta	Automated inference based on similarity to consensus sequences
Fur	624102	624120	ttttgtggagGATGATATGGATACGTCACtggctgagga	Binding of purified proteins
GntR	4492527	4492546	acaaggcacaTCACGTTATGCGTAACATAGtaatgtaaca	Gene expression analysis,Human inference based on similarity to consensus sequences
GntR	3575645	3575664	atgttaccgaTAACAGTTACCCGTAACATTtttaattctt	Gene expression analysis,Site mutation,Human inference based on similarity to consensus sequences,Binding of purified proteins
GntR	4492557	4492576	cacgttttttTATTTCTACTGATAAGAATTacaaggcaca	Gene expression analysis,Human inference based on similarity to consensus sequences
GntR	4492507	4492526	cgtaacatagTAATGTAACAATTTTCTGACgtgatcttca	Gene expression analysis,Human inference based on similarity to consensus sequences
GntR	3544543	3544562	cgtcagaaaaTTGACGTTACCCATAACAAAtgaaaggcca	Traceable author statement to experimental support,Gene expression analysis,Human inference based on similarity to consensus sequences,Binding of purified proteins
GntR	3544543	3544562	cgtcagaaaaTTGACGTTACCCATAACAAAtgaaaggcca	Traceable author statement to experimental support,Gene expression analysis,Human inference based on similarity to consensus sequences,Binding of purified proteins
GntR	3544543	3544562	cgtcagaaaaTTGACGTTACCCATAACAAAtgaaaggcca	Traceable author statement to experimental support,Gene expression analysis,Human inference based on similarity to consensus sequences,Binding of purified proteins
GntR	3544403	3544422	ctcaaacgccAGATGTTACCCGTATCATTCacatgggtac	Traceable author statement to experimental support,Gene expression analysis,Automated inference based on similarity to consensus sequences,Human inference based on similarity to consensus sequences,Binding of purified proteins
GntR	3544403	3544422	ctcaaacgccAGATGTTACCCGTATCATTCacatgggtac	Traceable author statement to experimental support,Gene expression analysis,Automated inference based on similarity to consensus sequences,Human inference based on similarity to consensus sequences,Binding of purified proteins
GntR	3544403	3544422	ctcaaacgccAGATGTTACCCGTATCATTCacatgggtac	Traceable author statement to experimental support,Gene expression analysis,Automated inference based on similarity to consensus sequences,Human inference based on similarity to consensus sequences,Binding of purified proteins
GntR	3542664	3542683	ctgttgcagcACGGCTTCGGCCATATCAGCaagtgacagc	Automated inference based on similarity to consensus sequences
GntR	3575658	3575677	gtccggctggACAATGTTACCGATAACAGTtacccgtaac	Gene expression analysis,Site mutation,Human inference based on similarity to consensus sequences,Binding of purified proteins
GntR	1932600	1932619	tatgaatccaCAATTGTTACGCGTAACAAAtcgaatcatt	Site mutation,Human inference based on similarity to consensus sequences,Binding of purified proteins
GntR	1932821	1932840	tcctttatggTTATTTTACCGGTAACATGAtcttgcgcag	Human inference based on similarity to consensus sequences,Binding of purified proteins
GntR	4492507	4492526	tgaagatcacGTCAGAAAATTGTTACATTActatgttacg	Gene expression analysis,Human inference based on similarity to consensus sequences
GntR	4492557	4492576	tgtgccttgtAATTCTTATCAGTAGAAATAaaaaaacgtg	Gene expression analysis,Human inference based on similarity to consensus sequences
GntR	4492527	4492546	tgttacattaCTATGTTACGCATAACGTGAtgtgccttgt	Gene expression analysis,Human inference based on similarity to consensus sequences
IlvY	3955864	3955884	ctcgatgttgACGTTGCAAAAATTGCAATGTgacgttgtga	Binding of purified proteins
IlvY	3955895	3955915	gacaggaaatTTATTGCGGAAATTGATATATtcacaacgtc	Binding of purified proteins
IlvY	3955895	3955915	gacgttgtgaATATATCAATTTCCGCAATAAatttcctgtc	Binding of purified proteins
IlvY	3955864	3955884	tcacaacgtcACATTGCAATTTTTGCAACGTcaacatcgag	Binding of purified proteins
LacI	365147	365167	agaatccgacGGGTTGTTACTCGCTCACATTtaatgttgat	Site mutation,Human inference based on similarity to consensus sequences
LacI	365548	365568	atgttgtgtgGAATTGTGAGCGGATAACAATttcacacagg	Site mutation,Human inference based on similarity to consensus sequences
LacI	365639	365659	ctggaaagcgGGCAGTGAGCGCAACGCAATTaatgtgagtt	Site mutation,Human inference based on similarity to consensus sequences
MalI	1697237	1697248	aaataaaaggTAAAACGTTTTAtctgtcacat	Binding of cellular extracts,Gene expression analysis,Site mutation
MalI	1697315	1697326	taaaatttgaTAAAACGTTTTAtcttctcgcg	Binding of cellular extracts,Gene expression analysis,Site mutation
MalT	4244714	4244723	aaaaagccagGGGGTGGAGGatttaagcca	Site mutation,Human inference based on similarity to consensus sequences,Binding of purified proteins
MalT	4244534	4244543	aagcgacggtGGGGCGTAGGggcaaggagg	Site mutation,Automated inference based on similarity to consensus sequences,Human inference based on similarity to consensus sequences,Binding of purified proteins
MalT	3550601	3550610	acatttccttGCTCATCCCCgcaactcctc	Automated inference based on similarity to consensus sequences,Binding of purified proteins
MalT	421677	421686	atatccttcaGATGATGAGTgatcctgcat	Automated inference based on similarity to consensus sequences
MalT	3735427	3735436	cacccttgctTCTCATCCTGtggacttacc	Automated inference based on similarity to consensus sequences
MalT	3550588	3550597	catccccgcaACTCCTCCCTgcctaatccc	Site mutation,Automated inference based on similarity to consensus sequences,Binding of purified proteins
MalT	4244690	4244699	catcctcccgCCTCCTCCCCcataaaaaag	Site mutation,Human inference based on similarity to consensus sequences,Binding of purified proteins
MalT	421654	421663	ccgcccccgtCCTCCTCCCCcaaatatcct	Automated inference based on similarity to consensus sequences
MalT	4244534	4244543	cctccttgccCCTACGCCCCaccgtcgctt	Site mutation,Automated inference based on similarity to consensus sequences,Human inference based on similarity to consensus sequences,Binding of purified proteins
MalT	3550623	3550632	ctagctttaaGTGGTTGAGAtcacatttcc	Automated inference based on similarity to consensus sequences,Binding of purified proteins
MalT	4244524	4244533	ctctttccatCCTCCTTGCCcctacgcccc	Site mutation,Human inference based on similarity to consensus sequences,Binding of purified proteins
MalT	3735451	3735460	cttaccgctcAGGGATGAGTtttgtttggc	Binding of cellular extracts,Automated inference based on similarity to consensus sequences
MalT	4244690	4244699	cttttttatgGGGGAGGAGGcgggaggatg	Site mutation,Human inference based on similarity to consensus sequences,Binding of purified proteins
MalT	4244680	4244689	gccgtgttctCATCCTCCCGcctcctcccc	Site mutation,Automated inference based on similarity to consensus sequences,Binding of purified proteins
MalT	3735414	3735423	gcgcgagatcGCTCACCCTTgcttctcatc	Automated inference based on similarity to consensus sequences
MalT	4244680	4244689	ggggaggaggCGGGAGGATGagaacacggc	Site mutation,Automated inference based on similarity to consensus sequences,Binding of purified proteins
MalT	4244524	4244533	ggggcgtaggGGCAAGGAGGatggaaagag	Site mutation,Human inference based on similarity to consensus sequences,Binding of purified proteins
MalT	3550565	3550574	taatcccccgCAGGATGAGGaaggtcaaca	Site mutation,Automated inference based on similarity to consensus sequences,Binding of purified proteins
MalT	4244714	4244723	tggcttaaatCCTCCACCCCctggcttttt	Site mutation,Human inference based on similarity to consensus sequences,Binding of purified proteins
MalT	421641	421650	ttccgaaagtTATCCGCCCCcgtcctcctc	Automated inference based on similarity to consensus sequences
MelR	4339781	4339798	aggccgaaaaCTCTGCTTTTCAGGTAATttattcccat	Gene expression analysis,Human inference based on similarity to consensus sequences,Binding of purified proteins
MelR	4339664	4339681	atggctctctTTCCTGGAATATCAGAATtatggcagga	Gene expression analysis,Site mutation,Human inference based on similarity to consensus sequences,Binding of purified proteins
MelR	4339781	4339798	atgggaataaATTACCTGAAAAGCAGAGttttcggcct	Gene expression analysis,Human inference based on similarity to consensus sequences,Binding of purified proteins
MelR	4339859	4339876	atgggaatgcTCAACCTGGAAGCCGGAGgttttctgca	Gene expression analysis,Site mutation,Binding of purified proteins
MelR	4339801	4339818	caggtaatttATTCCCATAAACTCAGATttactgctgc	Gene expression analysis,Human inference based on similarity to consensus sequences,Binding of purified proteins
MelR	4339839	4339856	caggttgagcATTCCCATAAACTCAGATcctgcgtgaa	Gene expression analysis,Binding of purified proteins
MelR	4339801	4339818	gcagcagtaaATCTGAGTTTATGGGAATaaattacctg	Gene expression analysis,Human inference based on similarity to consensus sequences,Binding of purified proteins
MelR	4339664	4339681	tcctgccataATTCTGATATTCCAGGAAagagagccat	Gene expression analysis,Site mutation,Human inference based on similarity to consensus sequences,Binding of purified proteins
MelR	4339859	4339876	tgcagaaaacCTCCGGCTTCCAGGTTGAgcattcccat	Gene expression analysis,Site mutation,Binding of purified proteins
MelR	4339839	4339856	ttcacgcaggATCTGAGTTTATGGGAATgctcaacctg	Gene expression analysis,Binding of purified proteins
MelR	4339839	4339856	ttcacgcaggATCTGAGTTTATGGGAATgctcaacctg	Gene expression analysis,Binding of purified proteins
MetR	2683733	2683745	aggtttgtgaTGCAAATTTTTCActtcatcaca	Binding of cellular extracts,Gene expression analysis,Inferred from mutant phenotype,Site mutation,Binding of purified proteins
MetR	2683711	2683723	atcacaaaccTGAAAAGAAATCCgtttccggtt	Binding of cellular extracts,Binding of purified proteins
MetR	4221749	4221761	atgttgaacaAATCTCATGTTGCgtggtggtcg	Binding of cellular extracts
MetR	4010840	4010852	cttcgatcatGAAAGTCCTTCACttcggcatga	Binding of purified proteins
MetR	4010840	4010852	tcatgccgaaGTGAAGGACTTTCatgatcgaag	Binding of purified proteins
MetR	4010840	4010852	tcatgccgaaGTGAAGGACTTTCatgatcgaag	Binding of purified proteins
MetR	2683733	2683745	tgtgatgaagTGAAAAATTTGCAtcacaaacct	Binding of cellular extracts,Gene expression analysis,Inferred from mutant phenotype,Site mutation,Binding of purified proteins
Nac	3925111	3925125	aaaccgacacACATGCAATAATCATtcaataaaaa	Gene expression analysis,Human inference based on similarity to consensus sequences
Nac	3925111	3925125	aaaccgacacACATGCAATAATCATtcaataaaaa	Gene expression analysis,Human inference based on similarity to consensus sequences
Nac	3925111	3925125	aaaccgacacACATGCAATAATCATtcaataaaaa	Gene expression analysis,Human inference based on similarity to consensus sequences
Nac	1840369	1840383	agcacaatcgTATTAATATATAAGGgttttatatc	Gene expression analysis,Human inference based on similarity to consensus sequences
Nac	3925032	3925046	atgaatcatcAATCCGCATAAGAAAatcctatgga	Gene expression analysis,Human inference based on similarity to consensus sequences
Nac	3925032	3925046	atgaatcatcAATCCGCATAAGAAAatcctatgga	Gene expression analysis,Human inference based on similarity to consensus sequences
Nac	3925032	3925046	atgaatcatcAATCCGCATAAGAAAatcctatgga	Gene expression analysis,Human inference based on similarity to consensus sequences
Nac	1840349	1840363	cacatgacatAAACAACATAAGCACaatcgtatta	Gene expression analysis,Human inference based on similarity to consensus sequences
Nac	2789143	2789157	cggcagcgacATCAGCAATTCCTATtggtgcgcat	Gene expression analysis,Human inference based on similarity to consensus sequences
Nac	3056501	3056515	gcaaacgttcATATTGCCGCAATATtattttttga	Gene expression analysis,Human inference based on similarity to consensus sequences
Nac	354043	354057	gcactcattcATATAAAAAATATATttccccacga	Gene expression analysis,Site mutation,Automated inference based on similarity to consensus sequences,Binding of purified proteins
Nac	3925054	3925068	taaaaaagaaGGCTAAAATAGAATGaatcatcaat	Gene expression analysis,Human inference based on similarity to consensus sequences
Nac	3925054	3925068	taaaaaagaaGGCTAAAATAGAATGaatcatcaat	Gene expression analysis,Human inference based on similarity to consensus sequences
Nac	3925054	3925068	taaaaaagaaGGCTAAAATAGAATGaatcatcaat	Gene expression analysis,Human inference based on similarity to consensus sequences
Nac	3056490	3056504	tattgccgcaATATTATTTTTTGATatgttgaaag	Gene expression analysis,Human inference based on similarity to consensus sequences
Nac	1840244	1840258	tcgcatttggTTATGAGATTACTCTcgttattaat	Gene expression analysis,Human inference based on similarity to consensus sequences
Nac	2060070	2060084	tgacgaatctATCATAATCTCTTATttgacagttg	Gene expression analysis,Human inference based on similarity to consensus sequences,Binding of purified proteins
Nac	1840300	1840314	ttcttgcttaCCGTCACATTCTTGAtggtatagtc	Gene expression analysis,Human inference based on similarity to consensus sequences
PurR	1003890	1003905	aaacaggttcGGAAAACGTTTGCGTTttttttgccg	Binding of cellular extracts
PurR	2632146	2632161	aaaggggtagATGCAATCGGTTACGCtctgtataat	Binding of cellular extracts
PurR	2428843	2428858	aggaaatcccTACGCAAACGTTTTCTttttctgtta	Binding of cellular extracts,Gene expression analysis,Site mutation,Binding of purified proteins
PurR	1735808	1735823	aggtgtgtaaAGGCAAACGTTTACCTtgcgattttg	Site mutation,Human inference based on similarity to consensus sequences,Binding of purified proteins
PurR	354064	354079	atatttccccACGAAAACGATTGCTTtttatcttca	Gene expression analysis,Human inference based on similarity to consensus sequences
PurR	4402688	4402703	atccatttttAAGCAAACGGTGATTTtgaaaaatgg	Gene expression analysis,Human inference based on similarity to consensus sequences,Binding of purified proteins
PurR	4205663	4205678	cgcgagcgttGCGCAAACGTTTTCGTtacaatgcgg	Binding of purified proteins
PurR	4402589	4402604	ctacatgttgAGGAAAACGATTGGCTgaacaaaaaa	Gene expression analysis,Human inference based on similarity to consensus sequences,Binding of purified proteins
PurR	2595794	2595809	ctgatatgatACGCAAACGTGTGCGTctgcaggaaa	Binding of purified proteins
PurR	2685500	2685515	gacacgagctGGATGCAAACGATTTCaaggaatgaa	Binding of cellular extracts,Human inference based on similarity to consensus sequences
PurR	2685500	2685515	gacacgagctGGATGCAAACGATTTCaaggaatgaa	Binding of cellular extracts,Human inference based on similarity to consensus sequences
PurR	2683649	2683664	gcgtagcctgAAGGTAATCGTTTGCGtaaattcctt	Binding of cellular extracts,Binding of purified proteins
PurR	2619139	2619154	gtaaagcagtCTCGCAAACGTTTGCTttccctgtta	Binding of cellular extracts
PurR	1735896	1735911	gtagcgaaacGAGCAAACGTTTCCACtacaactgtg	Site mutation,Human inference based on similarity to consensus sequences,Binding of purified proteins
PurR	3048793	3048808	gtttcggtggTAAGTTCAGGCAAAAGagaacgattg	Human inference based on similarity to consensus sequences
PurR	552393	552408	tcacagccacGCAACCGTTTTCCTTGctctctttcc	Binding of cellular extracts,Binding of purified proteins
PurR	29415	29430	tcttcttgctGCGCAAGCGTTTTCCAgaacaggtta	Gene expression analysis,Binding of purified proteins
PurR	2693641	2693656	tttatttccaCGCAAACGGTTTCGTCagcgcatcag	Binding of cellular extracts,Binding of purified proteins
PurR	1191010	1191025	tttgctgccgACGCAATCGGTTACCTtgatgcaatc	Human inference based on similarity to consensus sequences,Binding of purified proteins
PurR	1121884	1121899	tttttcgtgcAAAGGAAAACGTTTCCgcttatcctt	Gene expression analysis,Site mutation,Human inference based on similarity to consensus sequences,Binding of purified proteins
RcsB	4233665	4233678	aatcataccgTGAGGTTAATCCTAaaatagattt	Gene expression analysis,Human inference based on similarity to consensus sequences
RcsB	4233665	4233678	aatcataccgTGAGGTTAATCCTAaaatagattt	Gene expression analysis,Human inference based on similarity to consensus sequences
RcsB	2135679	2135692	accatattgaATGACACTTAATATaattcttaaa	Gene expression analysis,Automated inference based on similarity to consensus sequences
RcsB	1570155	1570168	ataaataacaTTAGGATTTTGTTAtttaaacacg	Gene expression analysis,Human inference based on similarity to consensus sequences
RcsB	2135706	2135719	attgtcaaccTAAAGAAACTCCTAaaaaccatat	Site mutation,Binding of purified proteins
RcsB	2021728	2021741	catgttatccTAAGGATTATCCGAaaaataatac	Binding of cellular extracts,Site mutation,Binding of purified proteins
RcsB	3665644	3665653	cttccattgcGGATAAATCCtactttttta	Inferred by a human based on computational evidence,Gene expression analysis,Site mutation,Binding of purified proteins
RcsB	3665683	3665702	gtttttctgcTTAGGATTTTGTTATTTAAAttaagcctgt	Gene expression analysis,Site mutation,Human inference based on similarity to consensus sequences,Binding of purified proteins
RcsB	1768349	1768358	taaactaatgAGACGAATCTgatcgacgca	Gene expression analysis,Site mutation,Human inference based on similarity to consensus sequences
RcsB	1976402	1976415	tgcgtcgattTAGGAAAAATCTTAgataagtgta	Gene expression analysis,Site mutation,Binding of purified proteins
RcsB	2021687	2021700	ttattagtgaATTGCCATTAATATaattccgtaa	Gene expression analysis,Automated inference based on similarity to consensus sequences
SoxR	4275462	4275480	aatcgctttaCCTCAAGTTAACTTGAGGAattatactcc	Gene expression analysis,Binding of purified proteins
SoxR	4275462	4275480	ggagtataatTCCTCAAGTTAACTTGAGGtaaagcgatt	Gene expression analysis,Binding of purified proteins
TorR	3654861	3654870	aaaatatctgATTTTGATATtttccatcaa	Gene expression analysis,Automated inference based on similarity to consensus sequences
TorR	1057249	1057258	accagtgccgCTGTTCATATttgctcatta	Binding of cellular extracts,Human inference based on similarity to consensus sequences
TorR	1057196	1057205	atatgaacagATATGAACAGaatgagtaaa	Binding of cellular extracts,Gene expression analysis,Site mutation,Human inference based on similarity to consensus sequences,Binding of purified proteins
TorR	3654837	3654846	catcaacatgACATATACAGaaaaccaggt	Gene expression analysis,Automated inference based on similarity to consensus sequences
TorR	3886327	3886336	cgtaatttatAATCTTTAAAaaaagcattt	Gene expression analysis,Binding of purified proteins
TorR	1057206	1057215	ctgttcatatCTGTTCATATtctgccgtaa	Binding of cellular extracts,Gene expression analysis,Human inference based on similarity to consensus sequences,Binding of purified proteins
TorR	3886374	3886383	gattgtgattCGATTCACATttaaacaatt	Gene expression analysis,Binding of purified proteins
TorR	1057206	1057215	ttacggcagaATATGAACAGatatgaacag	Binding of cellular extracts,Gene expression analysis,Human inference based on similarity to consensus sequences,Binding of purified proteins
TorR	1057225	1057234	ttctgccgtaAGCCGTTCATcctgaccagt	Binding of cellular extracts,Human inference based on similarity to consensus sequences
TorR	1057196	1057205	tttactcattCTGTTCATATctgttcatat	Binding of cellular extracts,Gene expression analysis,Site mutation,Human inference based on similarity to consensus sequences,Binding of purified proteins
XylR	3728884	3728901	agcgcacactTGTGAATTATCTCAATAGcagtgtgaaa	Gene expression analysis,Human inference based on similarity to consensus sequences,Binding of purified proteins
XylR	3729043	3729060	gtaatcgaaaGATAAAAATCTGTAATTGttttcccctg	Gene expression analysis,Human inference based on similarity to consensus sequences,Binding of purified proteins
XylR	3729022	3729039	tcaagaaataAACCAAAAATCGTAATCGaaagataaaa	Gene expression analysis,Human inference based on similarity to consensus sequences,Binding of purified proteins
XylR	3728863	3728880	tcaatagcagTGTGAAATAACATAATTGagcaactgaa	Gene expression analysis,Human inference based on similarity to consensus sequences,Binding of purified proteins
